# Supplementary material for: Long‐term monitoring of a population of greater horseshoe bat emphasises the importance of a pest beetle prey on demographic trends
Source: Ecol Evol. 2024 Sep 29;14(10):e70323. doi: 10.1002/ece3.70323 (PMC11439492; doi:10.1002/ece3.70323)
Supplement: Supplementary file 1 — Data S1. [file ECE3-14-e70323-s001.xlsx]

## Sheet: 1
Supporting Information_1. Data used in the present paper for the statistical analyses of the demographic trends in the maternity colony and the hibernation site of Rhinolophus ferrumequinum in the Aosta Valley (NW-Italy)
Yr	N days of Apr T avg ≥ 7,5°	N days of Apr T avg ≥ 10°	N days of Apr T avg ≥ 12,5°	Juv_cattedrale	Ad_cattedrale	Ratio_juv_ad_cattedrale	Day_max_birth	Overwintering_miniere	Melolontha_yr	Melolontha_previous_yr	Precipitation_yr	Precipitation_15A_15G_yr	Precipitation_S_O_yr	Precipitation_winter_yr_following_births	winter_ yrs_following_births	Temperature_avg_yr	Temperature_15A_15G_yr	Temperature_S_O_yr	Temperature_winter_yr_following_births	winter_ yrs_following_births	previous_Yr	Precipitation_previous_yr	Precipitation_15A_15G_previous_yr	Precipitation_S_O_previous_yr	Precipitation_winter_previous_yr	previous_winter_ yrs_following_births	Temperature_avg_previous_yr	Temperature_15A_15G_previous_yr	Temperature_S_O_previous_yr	Temperature_winter_previous_yr	previous_winter_ yrs_following_births
1992											633.2	87.8	277.4	86.4	1992_1993	11.4098	15.9	13.1492	1.57667	1992_1993	1991
1993								38	0	1	629.2	124	268.4	167.4	1993_1994	10.8825	15.7242	12.4066	2.31222	1993_1994	1992	633.2	87.8	277.4	86.4	1992_1993	11.4098	15.9	13.1492	1.57667	1992_1993
1994								44	0	0	743.6	143.6	152.8	149.2	1994_1995	11.5848	15.0565	12.5625	2.30588	1994_1995	1993	629.2	124	268.4	167.4	1993_1994	10.8825	15.7242	12.4066	2.31222	1993_1994
1995								47	1	0	550.8	135.6	99	193.2	1995_1996	10.5612	14.4654	13.018	-0.148889	1995_1996	1994	743.6	143.6	152.8	149.2	1994_1995	11.5848	15.0565	12.5625	2.30588	1994_1995
1996								49	0	1	591.4	60.2	85	158.4	1996_1997	10.1633	15.9984	12.7459	0.137778	1996_1997	1995	550.8	135.6	99	193.2	1995_1996	10.5612	14.4654	13.018	-0.148889	1995_1996
1997								47	0	0	435.6	63.4	57	131.2	1997_1998	10.8703	15.3339	14.2	0.574444	1997_1998	1996	591.4	60.2	85	158.4	1996_1997	10.1633	15.9984	12.7459	0.137778	1996_1997
1998								55	1	0	456.8	194.6	109.4	126.8	1998_1999	10.7585	14.9935	13.6852	0.649438	1998_1999	1997	435.6	63.4	57	131.2	1997_1998	10.8703	15.3339	14.2	0.574444	1997_1998
1999								55	0	1	696	121.4	133.6	91.6	1999_2000	10.6655	15.4726	13.7541	1.1989	1999_2000	1998	456.8	194.6	109.4	126.8	1998_1999	10.7585	14.9935	13.6852	0.649438	1998_1999
2000								53	0	0	859.2	201	420	83.2	2000_2001	11.1888	16.0581	13.8344	1.52222	2000_2001	1999	696	121.4	133.6	91.6	1999_2000	10.6655	15.4726	13.7541	1.1989	1999_2000
2001	28	19	5	34	76	0.45	7	51	1	0	567.4	154.2	54.2	78.8	2001_2002	10.9957	14.8774	14.2639	0.0822222	2001_2002	2000	859.2	201	420	83.2	2000_2001	11.1888	16.0581	13.8344	1.52222	2000_2001
2002	27	20	11	32	86	0.37	21	61	0	1	728.8	183.6	104	104.4	2002_2003	11.2102	15.2113	13.0852	1.70556	2002_2003	2001	567.4	154.2	54.2	78.8	2001_2002	10.9957	14.8774	14.2639	0.0822222	2001_2002
2003	24	21	14		78		10	58	0	0	355.8	52.4	61.6	131.6	2003_2004	11.9949	17.6645	13.09	1.4241	2003_2004	2002	728.8	183.6	104	104.4	2002_2003	11.2102	15.2113	13.0852	1.70556	2002_2003
2004	25	16	9	41	95	0.43	14	61	1	0	399.2	32.8	61.6	42.2	2004_2005	11.0642	15.6932	15.1344	-0.135714	2004_2005	2003	355.8	52.4	61.6	131.6	2003_2004	11.9949	17.6645	13.09	1.4241	2003_2004
2005	26	18	8	43	96	0.45	14	64	0	1	374.6	90.4	72	94	2005_2006	10.5946	16.0871	13.8246	-1.94556	2005_2006	2004	399.2	32.8	61.6	42.2	2004_2005	11.0642	15.6932	15.1344	-0.135714	2004_2005
2006	29	22	15	58	101	0.57	14	51	0	0	470	62	136.8	46.6	2006_2007	10.9916	16.1226	15.4148	2.69556	2006_2007	2005	374.6	90.4	72	94	2005_2006	10.5946	16.0871	13.8246	-1.94556	2005_2006
2007	30	28	24	62	113	0.55	0	56	1	0	420.2	154.8	18.6	90.6	2007_2008	11.834	17.1758	13.6377	1.23626	2007_2008	2006	470	62	136.8	46.6	2006_2007	10.9916	16.1226	15.4148	2.69556	2006_2007
2008	28	20	7	48	109	0.44	21	70	0	1	754.4	132.8	66.2	198.2	2008_2009	11.3438	15.371	14.0279	-0.255556	2008_2009	2007	420.2	154.8	18.6	90.6	2007_2008	11.834	17.1758	13.6377	1.23626	2007_2008
2009	28	23	13	54	111	0.58	14	68	0	0	454	167.4	54	115.8	2009_2010	11.7831	16.3823	14.8803	-0.642222	2009_2010	2008	754.4	132.8	66.2	198.2	2008_2009	11.3438	15.371	14.0279	-0.255556	2008_2009
2010	26	21	14	69	103	0.67	14	74	1	0	509.2	181.6	54.8	75.2	2010_2011	10.4512	15.9548	13.0672	0.451111	2010_2011	2009	454	167.4	54	115.8	2009_2010	11.7831	16.3823	14.8803	-0.642222	2009_2010
2011	30	30	25	48	115	0.42	7	68	0	1	570.2	142.8	70.8	107.4	2011_2012	11.8011	16.6613	15.2525	2.19231	2011_2012	2010	509.2	181.6	54.8	75.2	2010_2011	10.4512	15.9548	13.0672	0.451111	2010_2011
2012	27	21	8	41	102	0.4	14	59	0	0	455.4	126.8	55.8	71	2012_2013	11.8993	15.421	14.1869	1.74	2012_2013	2011	570.2	142.8	70.8	107.4	2011_2012	11.8011	16.6613	15.2525	2.19231	2011_2012
2013	26	20	12	65	96	0.68	14	64	1	0	638.2	256.4	67	169.8	2013_2014	10.912	14.7726	14.9016	0.975556	2013_2014	2012	455.4	126.8	55.8	71	2012_2013	11.8993	15.421	14.1869	1.74	2012_2013
2014	29	28	18	48	111	0.43	10	64	0	1	535	52.8	39.4	86.4	2014_2015	11.8848	15.9823	15.2377	2.73667	2014_2015	2013	638.2	256.4	67	169.8	2013_2014	10.912	14.7726	14.9016	0.975556	2013_2014
2015	30	27	21	48	105	0.46	10	69	0	0	487.4	140	109.6	156	2015_2016	12.2055	17.4274	13.5279	1.64835	2015_2016	2014	535	52.8	39.4	86.4	2014_2015	11.8848	15.9823	15.2377	2.73667	2014_2015
2016	30	29	15	52	107	0.49	7	64	1	0	615.6	93	82	79.2	2016_2017	11.9562	15.8694	14.6984	0.0755556	2016_2017	2015	487.4	140	109.6	156	2015_2016	12.2055	17.4274	13.5279	1.64835	2015_2016
2017	30	26	20	57	105	0.54	14	65	0	1	427.6	67.2	12.8	255	2017_2018	12.0089	17.1839	14.8082	0.975556	2017_2018	2016	615.6	93	82	79.2	2016_2017	11.9562	15.8694	14.6984	0.0755556	2016_2017
2018	30	23	17	58	112	0.52	14	70	0	0	719.2	182.4	129.4	46.2	2018_2019	12.7491	17.6339	16.277	3.14111	2018_2019	2017	427.6	67.2	12.8	255	2017_2018	12.0089	17.1839	14.8082	0.975556	2017_2018
2019	29	24	9	85	118	0.72	10	61	1	0	591.4	113	114	95	2019_2020	12.531	15.3194	15.7016	3.15824	2019_2020	2018	719.2	182.4	129.4	46.2	2018_2019	12.7491	17.6339	16.277	3.14111	2018_2019
2020	28	26	21	69	135	0.51	14	77	0	1	388.6	122.6	85.4	56.2	2020_2021	12.0468	16.4129	14.3213	1.93222	2020_2021	2019	591.4	113	114	95	2019_2020	12.531	15.3194	15.7016	3.15824	2019_2020
2021	25	16	10	60	136	0.44	16	92	0	0	394.8	85.2	65.2	53.4	2021_2022	11.6108	15.3194	14.6787	2.27	2021_2022	2020	388.6	122.6	85.4	56.2	2020_2021	12.0468	16.4129	14.3213	1.93222	2020_2021
2022	26	24	14	69	138	0.5	7	85	1	0	325.2	59	65.4			13.1865	18.3984	16.5885			2021	394.8	85.2	65.2	53.4	2021_2022	11.6108	15.3194	14.6787	2.27	2021_2022
2023								79													2022	325.2	59	65.4			13.1865	18.3984	16.5885
